# Supplementary material for: VEP Responses to Op-Art Stimuli
Source: PLoS One. 2015 Sep 30;10(9):e0139400. doi: 10.1371/journal.pone.0139400 (PMC4589386; doi:10.1371/journal.pone.0139400)
Supplement: S1 Table — Anonymised data contained in Excel file available from figshare: http://dx.doi.org/10.6084/m9.figshare.1480915. (XLSX) [file pone.0139400.s002.xlsx]

## Sheet: discomfort judgements
mu	100			400			inf
lambda	3	6	9	3	6	9	3	6	9
mean	22.2072	18.8785	10.6286	21.9714	16.4858	8.76433	20.6287	15.75	7.7643
standard error	4.3295	2.87715	1.58077	4.03793	2.52311	1.46943	3.90947	2.34634	1.25966

## Sheet: P100 peak amplitude
mu	100			400			inf
lambda	3	6	9	3	6	9	3	6	9
mean	3.25362	1.39199	0.879483	2.50759	2.53357	-0.319438	2.70731	2.97072	0.113628
standard error	0.488182	0.495999	0.229103	0.436332	0.564445	0.244044	0.501078	0.531434	0.171032

## Sheet: timeseriesO1
mu	100			400			inf
lambda	3	6	9	3	6	9	3	6	9
	0.15103	0.13069	0.24071	-0.36056	0.14068	-0.15271	0.2653	-0.025366	-0.017441
	-0.054771	0.056839	0.19449	-0.52162	0.018971	-0.16226	0.071471	-0.23777	-0.10133
	-0.26122	0.13413	0.31998	-0.66674	-0.10703	-0.1937	-0.034806	-0.29494	-0.11076
	-0.25282	0.25801	0.40963	-0.7144	-0.080487	-0.0038097	0.17396	-0.21207	0.020702
	-0.24993	0.2604	0.31246	-0.60175	-0.10118	0.18626	0.28293	-0.15507	0.014733
	-0.38191	0.11012	0.29886	-0.47046	-0.22469	0.072337	0.087835	-0.23666	-0.20364
	-0.41158	0.00043129	0.36954	-0.46765	-0.33417	-0.052801	-0.051854	-0.31092	-0.30853
	-0.2229	0.03667	0.45712	-0.47797	-0.24814	0.061366	0.065585	-0.19971	-0.24749
	-0.080517	0.0093997	0.5064	-0.34256	-0.049156	0.11071	0.30517	-0.12036	-0.20091
	-0.13492	-0.15589	0.44099	-0.27746	-0.072499	0.0084968	0.34	-0.2503	-0.22756
	-0.1721	-0.30933	0.29721	-0.38968	-0.14307	-0.06592	0.14573	-0.39769	-0.33843
	-0.078056	-0.39392	0.31219	-0.40356	0.046743	-0.033229	0.13306	-0.35714	-0.38763
	0.075493	-0.41731	0.58437	-0.27783	0.25739	0.090396	0.3405	-0.22568	-0.3388
	0.18842	-0.49384	0.59323	-0.23771	0.22932	0.069787	0.31586	-0.30507	-0.4396
	0.17261	-0.67081	0.24044	-0.27541	0.083613	-0.10529	0.095431	-0.55889	-0.57063
	0.18295	-0.65914	0.061395	-0.15766	0.024846	-0.11521	0.086295	-0.49783	-0.4483
	0.34656	-0.3646	0.033317	0.10197	0.10592	0.0104	0.2826	-0.064193	-0.24478
	0.41472	-0.14548	-0.14618	0.21108	0.30612	-0.035442	0.40695	0.26304	-0.23576
	0.20971	-0.18824	-0.30078	0.090853	0.30779	-0.21451	0.26958	0.29132	-0.42197
	-0.010583	-0.26786	-0.20464	0.04618	-0.054931	-0.19454	0.075698	0.12909	-0.46632
	-0.024594	-0.25212	0.04648	0.27053	-0.40381	0.002517	0.16814	-0.35824	-0.18989
	-0.0089387	-0.34338	0.27448	0.41665	-0.85521	0.023683	0.3982	-1.1615	-0.0021311
	0.042882	-0.6686	0.36604	0.35354	-1.492	-0.27722	0.51152	-1.7198	-0.21905
	0.53308	-0.95242	0.42789	0.54976	-1.578	-0.72919	0.79845	-1.5398	-0.54157
	1.4617	-0.8025	0.59725	1.1805	-0.78756	-0.98325	1.4382	-0.61058	-0.66726
	2.3165	-0.20678	0.65109	1.8939	0.45981	-0.9647	2.0236	0.69568	-0.7184
	2.8123	0.48232	0.42746	2.2765	1.5988	-0.91656	2.341	1.9763	-0.80154
	3.0295	1.1107	0.22464	2.3416	2.3322	-0.75348	2.5367	2.9184	-0.66857
	3.0095	1.7308	0.3106	2.3338	2.771	-0.3941	2.5303	3.3629	-0.17994
	2.6893	2.1822	0.54407	2.1581	2.9773	-0.034881	2.3352	3.4018	0.33269
	2.0702	2.2118	0.63659	1.7331	2.8474	0.17636	2.0554	3.0139	0.5916
	1.3457	1.7845	0.51444	1.4314	2.4721	0.3012	1.7725	2.3364	0.72313
	0.77304	1.252	0.3939	1.5007	2.173	0.54157	1.7008	1.718	0.96961
	0.32203	1.0296	0.35505	1.6115	1.9628	0.85695	1.657	1.2676	1.3049
	-0.23611	0.84255	0.28783	1.2959	1.3914	0.97469	1.3422	0.8683	1.378
	-0.88408	0.25326	0.21194	0.59876	0.49457	0.75646	0.90829	0.33256	1.0917
	-1.3982	-0.43197	0.14007	0.07221	-0.24438	0.41553	0.65844	-0.16622	0.79176
	-1.6834	-0.90568	0.10139	-0.08181	-0.63523	0.19681	0.55857	-0.46081	0.62886
	-1.8697	-1.3961	-0.0073125	-0.1742	-0.81261	0.099515	0.34906	-0.72954	0.37998
	-2.1995	-1.9825	-0.3456	-0.49379	-1.1053	-0.060951	-0.042981	-1.0021	-0.045203
	-2.5617	-2.4105	-0.60985	-0.94697	-1.491	-0.34839	-0.34276	-1.1957	-0.4198
	-2.5653	-2.647	-0.60547	-1.2008	-1.8213	-0.53854	-0.45742	-1.3307	-0.62719
	-2.3419	-2.7873	-0.63567	-1.3417	-2.1518	-0.58843	-0.71279	-1.4145	-0.70965
	-2.2771	-2.8996	-0.77906	-1.5531	-2.4295	-0.73259	-1.0688	-1.5576	-0.75927
	-2.2672	-3.0661	-0.82978	-1.5976	-2.5903	-0.98555	-1.2839	-1.8136	-0.78262
	-2.0291	-3.0854	-0.79927	-1.4719	-2.5315	-1.0943	-1.3527	-1.922	-0.67515
	-1.5927	-2.8123	-0.68751	-1.3865	-2.2449	-1.014	-1.2832	-1.7724	-0.53991
	-1.2941	-2.5938	-0.52621	-1.3482	-1.9655	-0.95446	-1.2699	-1.5767	-0.56041
	-1.0986	-2.519	-0.52422	-1.2963	-1.8264	-0.94683	-1.4061	-1.5505	-0.65115
	-0.74345	-2.2059	-0.54695	-1.0888	-1.7099	-0.86874	-1.2949	-1.5883	-0.62377
	-0.29528	-1.7604	-0.40634	-0.73926	-1.4818	-0.78565	-0.85763	-1.4006	-0.48757
	0.11055	-1.5175	-0.25754	-0.45403	-1.164	-0.81942	-0.6039	-1.0121	-0.45693
	0.24574	-1.2837	-0.21545	-0.24972	-0.98552	-0.92282	-0.62535	-0.66178	-0.67333
	0.22341	-0.87575	-0.17365	-0.11191	-0.98523	-0.92884	-0.54429	-0.36515	-0.78188
	0.44922	-0.4577	-0.030709	0.0025668	-0.80136	-0.76931	-0.25161	-0.017335	-0.6506
	0.7855	-0.14309	0.10609	0.1283	-0.45224	-0.62486	-0.055923	0.24106	-0.65163
	0.80955	0.011141	0.035921	0.13101	-0.33463	-0.63165	-0.16912	0.32982	-0.79374
	0.68547	0.13631	-0.12759	0.087185	-0.41985	-0.6985	-0.24691	0.43787	-0.87908
	0.79155	0.3786	-0.036496	0.11752	-0.38561	-0.70318	-0.085665	0.65782	-0.79163
	1.0167	0.59725	0.14216	0.23376	-0.17588	-0.67552	0.13463	0.88512	-0.65795
	1.0301	0.60395	0.064713	0.36578	-0.09246	-0.69827	0.28195	1.01	-0.78672
	0.85268	0.38515	-0.12459	0.35327	-0.16859	-0.74904	0.34307	0.99634	-0.95839
	0.90454	0.23906	-0.18368	0.2627	-0.18667	-0.75308	0.44304	0.85272	-0.84107
	1.1762	0.30205	-0.062462	0.26577	-0.16464	-0.63634	0.57996	0.73511	-0.63092
	1.2209	0.36239	-0.012855	0.22596	-0.23567	-0.57083	0.58458	0.69277	-0.59507
	1.03	0.30334	-0.17857	0.017206	-0.41864	-0.682	0.49126	0.62607	-0.64376
	0.97343	0.26884	-0.28865	-0.1574	-0.54176	-0.67797	0.47993	0.6511	-0.50642
	1.042	0.38611	-0.24449	-0.16425	-0.49913	-0.46859	0.57615	0.73745	-0.30096
	0.98499	0.43129	-0.23938	-0.16922	-0.34572	-0.42869	0.63072	0.65638	-0.31142
	0.78718	0.21706	-0.2317	-0.28247	-0.35857	-0.622	0.49779	0.452	-0.39333
	0.63803	-0.10425	-0.13136	-0.34437	-0.56948	-0.6443	0.38444	0.2921	-0.38949
	0.73208	-0.23172	-0.019073	-0.24304	-0.65788	-0.45834	0.39784	0.32795	-0.31863
	0.84537	-0.084803	0.10286	-0.14072	-0.65654	-0.40057	0.29982	0.45354	-0.16207
	0.61246	-0.017449	0.089881	-0.29314	-0.73353	-0.53743	0.14547	0.33544	-0.14927
	0.2225	-0.13335	-0.054883	-0.44374	-0.889	-0.66411	0.070164	0.069412	-0.37219
	0.12461	-0.097835	-0.054361	-0.25651	-0.94073	-0.61328	0.080927	-0.04492	-0.41653
	0.26255	0.12144	0.06226	-0.0092256	-0.73243	-0.3614	0.18991	-0.045872	-0.28074
	0.24427	0.18974	0.10751	0.01791	-0.54026	-0.20678	0.17729	-0.083188	-0.38257
	0.10368	0.087102	0.0077041	-0.070503	-0.56101	-0.26283	0.030783	-0.060885	-0.60205
	0.10609	0.088803	-0.089478	-0.015904	-0.57475	-0.19925	0.067328	0.10905	-0.63054
	0.23057	0.28428	0.031679	0.14504	-0.45519	-0.047885	0.16141	0.37441	-0.48063
	0.24697	0.51699	0.098168	0.1702	-0.37272	-0.0125	0.054615	0.51634	-0.33465
	0.04037	0.45879	-0.017255	0.10704	-0.42263	-0.015771	-0.088867	0.27828	-0.34679
	-0.089962	0.21821	-0.0067042	0.077284	-0.46378	-0.035384	-0.10494	0.010486	-0.38071
	0.10545	0.22893	0.096347	0.083111	-0.38162	0.053163	0.0039976	0.2052	-0.27559
	0.29207	0.28009	0.088431	0.021226	-0.24368	0.19861	0.10318	0.49973	-0.21452
	0.20074	0.18304	0.035221	-0.19791	-0.20885	0.058109	0.025278	0.51571	-0.28329
	0.060083	0.20773	0.11218	-0.28454	-0.20762	-0.14542	-0.10668	0.52181	-0.32864
	0.10166	0.34107	0.26837	-0.086682	-0.10495	-0.058027	-0.069447	0.66817	-0.28533
	0.25751	0.39051	0.32358	0.057189	0.020971	0.061643	0.055166	0.79096	-0.25097
	0.23436	0.25439	0.2009	0.0044098	0.061369	-0.044179	-0.015417	0.76387	-0.35976
	0.059954	0.16299	0.031496	-0.09572	-0.040694	-0.13727	-0.16374	0.71235	-0.42646
	0.034654	0.26156	0.016313	-0.08391	-0.20818	-0.056329	-0.015362	0.83831	-0.2404
	0.15106	0.32861	0.085697	0.07761	-0.23522	0.03743	0.22452	1.0163	0.03131
	0.20934	0.34663	0.043872	0.071239	-0.18417	0.004069	0.13945	0.98072	0.021036
	0.075091	0.25175	-0.044531	-0.13066	-0.1517	-0.15409	-0.018312	0.87076	-0.27069
	-0.0013031	0.13295	-0.017494	-0.08229	-0.064334	-0.19768	0.092022	0.92087	-0.39576
	0.17847	0.3158	0.11909	0.26922	-0.025758	0.0090556	0.35003	1.0078	-0.31414
	0.27361	0.4407	0.18314	0.48597	-0.062796	0.16196	0.51552	0.9738	-0.319
	0.1302	0.26194	0.074037	0.34596	-0.16909	0.10565	0.49781	0.88213	-0.3746
	0.048204	0.29673	0.029437	0.2986	-0.26663	0.051272	0.42375	0.83934	-0.31813
	0.18914	0.56426	0.085833	0.50242	-0.22384	0.11794	0.39415	0.87015	-0.23961
	0.36133	0.60074	0.040495	0.49605	-0.096063	0.24236	0.3933	0.93524	-0.3554
	0.34777	0.40515	-0.056033	0.29241	0.060659	0.2011	0.41458	0.92453	-0.60568
	0.21231	0.31062	-0.053689	0.21069	0.077839	0.013837	0.42712	0.90803	-0.68297
	0.2334	0.40602	0.051347	0.30144	-0.02098	0.091918	0.45044	1.0275	-0.43367
	0.42296	0.55302	0.18318	0.41844	0.010648	0.32408	0.56338	1.1706	-0.077365
	0.41825	0.53077	0.21135	0.37281	0.085418	0.22386	0.57038	1.157	-0.013484
	0.17437	0.23848	0.042357	0.22908	-0.0035323	-0.0032815	0.38875	1.0385	-0.16151
	0.10445	0.017218	-0.018304	0.11592	-0.05116	0.087743	0.40063	1.018	-0.11671
	0.25735	0.0005905	0.18303	0.088944	0.14317	0.39624	0.67176	1.0627	0.06987
	0.28429	-0.094246	0.30431	0.066434	0.20578	0.43356	0.81061	0.88655	0.054447
	0.18347	-0.23728	0.32566	-0.07048	-0.025457	0.10577	0.67084	0.55437	-0.15043
	0.19726	-0.11324	0.45788	-0.1166	-0.14252	-0.050183	0.48723	0.51577	-0.23721
	0.339	0.20375	0.6338	0.055534	-0.010284	0.098876	0.40822	0.7764	-0.20034
	0.39238	0.25095	0.735	0.20867	0.037493	0.15541	0.35498	0.92208	-0.2895
	0.22039	0.057783	0.71461	0.16703	-0.12093	0.039773	0.29144	0.78395	-0.48449
	0.097903	-0.02509	0.67466	0.15455	-0.23604	-0.03525	0.19678	0.61968	-0.50823
	0.29649	0.032096	0.77934	0.36455	-0.20058	-0.014128	0.20834	0.62476	-0.27399
	0.56611	0.18614	0.9043	0.66129	-0.19135	-0.024541	0.3568	0.63123	0.020698
	0.58447	0.3183	0.84706	0.74898	-0.30052	-0.064407	0.37013	0.55396	0.053783
	0.45275	0.2891	0.61693	0.61619	-0.33461	-0.076269	0.33586	0.52591	-0.091062
	0.4002	0.25963	0.3497	0.56259	-0.16172	-0.092604	0.43737	0.58862	0.054515
	0.41932	0.34684	0.21467	0.60987	-0.013698	-0.04585	0.59886	0.61743	0.304
	0.48011	0.32206	0.054234	0.55413	-0.10933	-0.026368	0.60635	0.53978	0.24095
	0.49177	0.15371	-0.23526	0.47329	-0.26427	-0.19822	0.41279	0.46013	0.12831
	0.41128	0.13572	-0.26784	0.57418	-0.30161	-0.32447	0.31789	0.48318	0.20045
	0.41876	0.26332	-0.0048687	0.67888	-0.28949	-0.21463	0.41664	0.67199	0.25844

## Sheet: timeseriesO2
mu	100			400			inf
lambda	3	6	9	3	6	9	3	6	9
	-0.19259	0.25752	-0.051203	-0.27278	-0.13116	-0.34317	0.23372	-0.20508	-0.035584
	-0.27803	0.21777	0.058958	-0.32299	-0.14077	-0.28209	0.0051437	-0.22503	-0.035506
	-0.35085	0.22835	0.29488	-0.23828	-0.23041	-0.17036	-0.083415	-0.094774	0.0076891
	-0.44969	0.14899	0.27741	-0.33281	-0.26893	-0.14219	-0.015235	-0.0041281	0.085312
	-0.51945	0.088589	0.048819	-0.40249	-0.34052	-0.25034	0.040911	0.060949	0.033891
	-0.45272	0.15317	0.010593	-0.18128	-0.28999	-0.332	0.039194	0.12422	-0.062405
	-0.31742	0.15968	0.19708	-0.028235	-0.088388	-0.26783	0.045824	0.21976	-0.12348
	-0.24565	0.024436	0.23274	-0.17968	0.015884	-0.17941	-0.0020876	0.29603	-0.19538
	-0.23186	-0.14479	0.10874	-0.30983	-0.011313	-0.26072	-0.11239	0.25982	-0.2205
	-0.191	-0.30919	0.14197	-0.35325	-0.014176	-0.304	-0.19284	0.13148	-0.24902
	-0.087209	-0.37947	0.27707	-0.37648	0.11795	-0.27236	-0.20237	0.053565	-0.30776
	-0.085932	-0.39139	0.27162	-0.42956	0.28609	-0.34701	-0.10321	0.039432	-0.24776
	-0.15325	-0.47048	0.19745	-0.59796	0.32881	-0.41885	-0.01607	-0.085521	-0.18254
	-0.094957	-0.56434	0.16372	-0.66203	0.25296	-0.46341	-0.050395	-0.26412	-0.22212
	0.0065984	-0.6164	0.17422	-0.50412	0.20234	-0.44249	-0.044439	-0.28285	-0.17763
	0.11251	-0.56255	0.22354	-0.29131	0.21759	-0.45404	0.09032	-0.16882	-0.055509
	0.21817	-0.35129	0.17376	-0.16428	0.22838	-0.60908	0.28171	-0.012022	-0.077293
	0.17751	-0.13823	0.10676	-0.13395	0.29304	-0.63742	0.34	0.21373	-0.18396
	-0.017831	-0.015114	0.20578	-0.094549	0.24792	-0.53187	0.13019	0.32204	-0.13199
	-0.1938	-0.039479	0.31153	-0.038569	-0.13476	-0.45641	-0.0066547	-0.085181	0.10016
	-0.29314	-0.33468	0.33155	-0.071657	-0.79761	-0.31578	0.15119	-1.0032	0.28832
	-0.29356	-0.78939	0.44384	-0.044899	-1.7416	-0.25884	0.38697	-1.9252	0.18236
	0.0038423	-1.2652	0.69181	0.31135	-2.5384	-0.50775	0.79096	-2.3323	-0.12098
	0.78739	-1.5667	0.91042	0.9767	-2.3868	-0.90477	1.515	-1.9054	-0.29589
	1.7805	-1.5202	0.91571	1.7819	-1.2647	-1.2433	2.2003	-0.77418	-0.44475
	2.5525	-1.0678	0.74211	2.4526	0.23483	-1.3817	2.6135	0.7552	-0.65988
	3.0117	-0.14108	0.67575	2.7516	1.6648	-1.3296	2.8538	2.4237	-0.67444
	3.1928	0.9193	0.7309	2.8072	2.9879	-1.0893	2.9524	3.737	-0.38976
	3.0289	1.7265	0.65003	2.7284	3.9518	-0.69121	2.9044	4.2344	0.0086026
	2.5144	2.203	0.50761	2.4839	4.1693	-0.35295	2.7657	4.0956	0.36603
	1.8605	2.3091	0.50335	2.1668	3.8838	-0.11202	2.539	3.8096	0.69552
	1.1755	2.1218	0.54899	2.0241	3.4964	0.21533	2.3279	3.482	1.0083
	0.50895	1.7319	0.47556	1.9985	3.1456	0.54307	2.2354	2.9151	1.4008
	-0.041734	1.2622	0.29067	1.7804	2.6468	0.81567	2.1185	2.0986	1.7935
	-0.61377	0.68678	0.17317	1.3241	1.8119	1.1006	1.7719	1.3755	1.8474
	-1.229	-0.038226	0.17668	0.77892	0.90432	1.1118	1.3156	0.8593	1.646
	-1.5864	-0.69913	0.054017	0.34242	0.2173	0.82673	1.06	0.29809	1.4726
	-1.7129	-1.4005	-0.24813	-0.016779	-0.2713	0.5088	0.79773	-0.37161	1.2216
	-1.9284	-2.2448	-0.53005	-0.43166	-0.70496	0.1434	0.32035	-0.89549	0.80631
	-2.2568	-2.8937	-0.74071	-0.80149	-1.1187	-0.29737	-0.14343	-1.2271	0.40427
	-2.4285	-3.2638	-0.81118	-1.0058	-1.4081	-0.60156	-0.51242	-1.5272	0.078836
	-2.3786	-3.6789	-0.91628	-1.1504	-1.7151	-0.76483	-0.87507	-1.7867	-0.22387
	-2.2833	-4.1415	-1.1785	-1.338	-2.1488	-0.98486	-1.1678	-1.9812	-0.44567
	-2.124	-4.3114	-1.3043	-1.4884	-2.4459	-1.24	-1.3046	-2.1365	-0.60786
	-1.8118	-4.1904	-1.225	-1.543	-2.3946	-1.4325	-1.373	-2.1662	-0.64539
	-1.5419	-4.0438	-1.0949	-1.563	-2.2191	-1.5102	-1.4131	-2.1288	-0.58002
	-1.3959	-3.9305	-0.97533	-1.5199	-2.0982	-1.4654	-1.358	-2.089	-0.50994
	-1.2798	-3.7875	-0.88781	-1.3908	-1.8865	-1.3821	-1.3375	-1.8805	-0.34634
	-1.146	-3.4306	-0.73454	-1.1052	-1.6114	-1.2338	-1.4496	-1.6378	-0.19351
	-0.92514	-2.8282	-0.52629	-0.7716	-1.4203	-1.0287	-1.4331	-1.5347	-0.1783
	-0.66918	-2.3322	-0.48972	-0.60774	-1.2464	-1.0311	-1.1959	-1.3455	-0.22118
	-0.43598	-2.0213	-0.53869	-0.45142	-0.90717	-1.1818	-1.0085	-0.99299	-0.24465
	-0.28339	-1.6259	-0.48783	-0.21944	-0.60119	-1.1112	-0.90665	-0.57826	-0.33301
	-0.21937	-1.1237	-0.38374	0.010466	-0.55063	-0.90534	-0.81008	-0.22114	-0.44854
	-0.092517	-0.71226	-0.37641	0.16866	-0.56187	-0.84863	-0.74677	-0.030291	-0.4656
	0.12594	-0.47992	-0.40067	0.14984	-0.51036	-0.84679	-0.72895	0.098627	-0.50415
	0.2553	-0.29	-0.29759	0.021081	-0.40748	-0.74081	-0.79186	0.21785	-0.61929
	0.32554	0.047682	-0.18549	-0.055244	-0.26402	-0.68496	-0.76209	0.32082	-0.5912
	0.44719	0.23702	-0.08432	-0.05633	-0.19503	-0.75188	-0.56761	0.43127	-0.41712
	0.55568	0.10694	-0.068989	-0.0154	-0.16174	-0.76489	-0.39175	0.54853	-0.35697
	0.52846	0.077359	-0.15186	-0.018171	-0.10365	-0.75771	-0.25153	0.65766	-0.4158
	0.41379	0.21857	-0.1294	-0.10177	-0.0079	-0.78951	-0.15578	0.69131	-0.39618
	0.48911	0.29294	-0.11501	-0.2227	0.1419	-0.79273	-0.23776	0.5371	-0.38562
	0.68212	0.30462	-0.091221	-0.33553	0.21775	-0.77383	-0.3175	0.32065	-0.43894
	0.69746	0.27643	-0.025635	-0.43474	0.1437	-0.82824	-0.26865	0.26834	-0.47261
	0.62206	0.15862	-0.01946	-0.47745	3.6866e-05	-0.8591	-0.25583	0.2748	-0.52364
	0.56331	0.066232	-0.02484	-0.43506	-0.11691	-0.74423	-0.27019	0.23213	-0.4453
	0.4057	0.086551	-0.15904	-0.47472	-0.20379	-0.7847	-0.26571	0.17363	-0.29153
	0.20269	0.1185	-0.36093	-0.60675	-0.24716	-1.0306	-0.24582	0.081473	-0.30197
	0.084953	0.034372	-0.33578	-0.69961	-0.27016	-1.109	-0.32281	-0.050273	-0.38444
	0.040624	-0.11931	-0.12787	-0.74982	-0.33335	-1.0076	-0.4272	-0.1937	-0.43109
	0.040395	-0.20624	-0.06815	-0.76096	-0.42681	-0.9755	-0.4691	-0.35167	-0.40986
	0.07626	-0.21356	-0.17905	-0.71271	-0.5071	-1.0552	-0.54127	-0.4893	-0.32206
	0.050244	-0.2388	-0.1771	-0.80326	-0.60709	-1.1454	-0.52757	-0.52942	-0.32992
	-0.1038	-0.27029	-0.036776	-0.96415	-0.63855	-1.0899	-0.46476	-0.48291	-0.44641
	-0.26148	-0.20577	-0.042289	-0.83905	-0.5659	-0.89463	-0.51177	-0.46801	-0.43628
	-0.27527	-0.1708	-0.1436	-0.55381	-0.52055	-0.66922	-0.48398	-0.46152	-0.31801
	-0.2814	-0.29175	-0.10549	-0.39616	-0.41179	-0.54438	-0.44356	-0.47291	-0.35205
	-0.34244	-0.3843	-0.0078087	-0.40977	-0.24128	-0.52983	-0.58854	-0.56106	-0.40781
	-0.29945	-0.35576	-0.014247	-0.43542	-0.20355	-0.45157	-0.627	-0.55297	-0.34219
	-0.22927	-0.30879	-0.17185	-0.33286	-0.17081	-0.37922	-0.51844	-0.39791	-0.29447
	-0.23289	-0.28936	-0.29182	-0.29718	-0.097204	-0.43584	-0.55224	-0.3082	-0.26365
	-0.26999	-0.26702	-0.13844	-0.40976	-0.11042	-0.40455	-0.59168	-0.39208	-0.31653
	-0.33636	-0.24649	0.10022	-0.43479	-0.049609	-0.24082	-0.52243	-0.49728	-0.44902
	-0.40543	-0.30366	0.12766	-0.41363	0.039288	-0.25365	-0.65769	-0.44828	-0.38943
	-0.40211	-0.34304	0.043834	-0.47951	0.059398	-0.41124	-0.90248	-0.33445	-0.20334
	-0.33639	-0.24566	-0.015895	-0.53075	0.13699	-0.43508	-0.94894	-0.26884	-0.12252
	-0.28605	-0.12106	0.032862	-0.50574	0.22195	-0.37406	-0.92218	-0.10247	-0.095038
	-0.28939	-0.11342	0.12468	-0.46788	0.16296	-0.40525	-0.84317	0.15238	-0.13077
	-0.3197	-0.14309	0.10226	-0.4906	0.044998	-0.45655	-0.64458	0.278	-0.26467
	-0.39442	-0.13904	0.040698	-0.54229	0.12668	-0.46068	-0.49638	0.25221	-0.39931
	-0.44739	-0.10736	0.048604	-0.49327	0.25391	-0.40902	-0.45255	0.22298	-0.34646
	-0.41297	-0.090197	0.10442	-0.39847	0.15577	-0.31426	-0.41456	0.2522	-0.15833
	-0.41788	-0.13264	0.12597	-0.3391	0.028111	-0.21266	-0.35867	0.29767	-0.08898
	-0.41779	-0.083896	0.090693	-0.30535	0.059438	-0.22027	-0.37665	0.31598	-0.14649
	-0.33954	0.011613	0.11833	-0.32955	0.24594	-0.32022	-0.33718	0.36248	-0.16678
	-0.26148	-0.029847	0.22819	-0.38525	0.3892	-0.33581	-0.13821	0.463	-0.14816
	-0.20601	-0.037828	0.25723	-0.37408	0.31364	-0.41969	-0.025443	0.44717	-0.22543
	-0.21809	-0.0099826	0.17383	-0.27392	0.21233	-0.48673	-0.059564	0.31573	-0.32363
	-0.21256	-0.096391	0.16842	-0.20721	0.22879	-0.294	-0.068538	0.31047	-0.30999
	-0.066737	0.0050217	0.26258	-0.15452	0.27664	-0.1149	0.038725	0.41438	-0.23418
	0.05963	0.1888	0.17763	-0.18384	0.2798	-0.17799	0.094464	0.41227	-0.29489
	0.12485	0.076318	0.048086	-0.31385	0.3425	-0.26853	0.043837	0.39232	-0.49337
	0.23688	-0.025326	0.12624	-0.26782	0.50161	-0.25942	0.008459	0.49364	-0.54755
	0.28911	0.12263	0.26218	-0.10173	0.58016	-0.24775	-0.051396	0.60891	-0.39426
	0.28028	0.23513	0.36356	-0.00070975	0.52524	-0.21101	-0.11949	0.62754	-0.29604
	0.31632	0.18129	0.44034	0.054332	0.45101	-0.13306	-0.098881	0.50184	-0.28174
	0.26062	0.094564	0.50277	-0.048722	0.44777	-0.036723	-0.049154	0.37487	-0.24539
	0.16428	0.033687	0.52585	-0.17486	0.5087	0.15121	0.02519	0.3987	-0.25025
	0.16012	-0.044867	0.45769	-0.15662	0.52093	0.32278	0.12118	0.38269	-0.21404
	0.1494	-0.14877	0.44278	-0.16116	0.41924	0.42242	0.10892	0.26951	-0.08621
	0.056447	-0.18265	0.62206	-0.15481	0.33289	0.42419	0.0079056	0.14457	0.022091
	-0.044621	-0.10001	0.85458	-0.056759	0.33636	0.18195	-0.096815	0.11625	0.068807
	-0.031154	0.032996	0.89674	0.025957	0.28731	-0.054143	-0.28628	0.2735	0.051713
	0.019469	0.067622	0.7509	0.020089	0.25694	-0.13151	-0.5175	0.37233	-0.0038712
	-0.045995	-0.097885	0.67419	-0.0069576	0.31557	-0.16198	-0.51945	0.3451	-0.12489
	-0.20775	-0.21227	0.79981	0.011136	0.30472	-0.10187	-0.39135	0.3666	-0.29757
	-0.2478	-0.13841	0.93627	0.059834	0.27154	0.0098933	-0.39603	0.36284	-0.31413
	-0.10632	-0.1309	0.91696	0.11737	0.23139	0.032136	-0.34876	0.20073	-0.15872
	0.021382	-0.15782	0.85062	0.23507	0.088359	-0.089937	-0.14014	0.015633	-0.021809
	0.10278	-0.092078	0.81932	0.31386	-0.0084833	-0.20597	-0.041393	0.0021243	0.035099
	0.18986	-0.091599	0.76373	0.2389	0.057484	-0.18907	-0.024348	0.10979	0.033285
	0.16971	-0.12409	0.61869	0.22835	0.088324	-0.14434	-0.029701	0.17066	0.071144
	0.066501	-0.04502	0.46076	0.30197	0.075761	-0.10587	-0.0292	0.17067	0.1712
	0.026993	-0.060872	0.35522	0.28308	0.13941	-0.075931	0.10998	0.11342	0.19727
	0.040369	-0.14111	0.33983	0.27795	0.1979	-0.12596	0.2287	0.031568	0.27947
	0.079393	-0.090213	0.42088	0.27094	0.20171	-0.2534	0.18238	-0.057473	0.42398
	0.093829	-0.098355	0.41347	0.13137	0.13112	-0.39114	0.10381	-0.15345	0.31927

## Sheet: EOG amplitude
mu	100			400			inf
lambda	3	6	9	3	6	9	3	6	9
mean	2234.45	1768.99	2306.24	1906.07	2183.61	1948.42	2426.96	1779.14	2774.02
standard error	256.546	169.833	426.968	331.654	223.496	246.064	302.686	190.889	361.635

## Sheet: contrast settings
mu	100			400			inf
lambda	3	6	9	3	6	9	3	6	9
mean	0.754512	0.786486	0.954588	0.790624	0.772182	0.924626	0.815769	0.782325	0.951352
standard error	0.0233529	0.0114283	0.0145258	0.0235211	0.00963206	0.018961	0.0270964	0.0145557	0.0184727
